# Supplementary material for: Robotic stereotactic radiosurgery for intracranial meningiomas in elderly patients: assessment of treatment efficacy and safety
Source: Front Oncol. 2024 Jan 29;14:1329696. doi: 10.3389/fonc.2024.1329696 (PMC10860398; doi:10.3389/fonc.2024.1329696)
Supplement: Supplementary file 1 [file Table_1.xlsx]

## Sheet: Table1
Patient ID	Lesion ID	Age	Sex	Number of treated lesions	WHO grade	Localisation	CLASS	Treatment site	Total number of lesions treated	Prior Surgery	Interval last surgery to CK months	Number of Fractions	Prescription Dose (Gy)	Isodose	PTV Volume (cm3)	GTV Volume (cm3)	Min Dose (Gy)	Mean Dose (Gy)	Max Dose (Gy)	nConformity
1	1	60	Male	1	1	petroclival	3	right	1	yes	9.1726	1	14	70	3.33754	3.33754	13.3686	16.5385	20	1.5
2	2	67	Female	1	NA	convexity	1	right	1	no		1	14	70	0.54	0.54	13.64	17.23	20	1.34
3	3	60	Female	2	1	sphenoidal	1	right	2	no	57.5342	1	15	70	6.79848	6.79848	12.6687	17.8751	21.4286	1.94
3	4	60	Female	2	1	convexity	2	right	2	yes	57.5342	1	15	70	4.63582	4.63582	13.9983	18.0189	21.3364	2.74
4	5	78	Female	1	NA	petroclival	3	left	1	no		5	25	70	14.1	14.1	22.5	30.84	35.71	1.19
5	6	67	Male	1	NA	optic sheath	3	left	1	no		5	25	80	0.75	0.75	17.94	26.39	29.41	1.61
6	7	60	Female	2	1	convexity	1	left	2	no		1	14	70	3.58	3.58	13.18	17.2	19.98	1.94
6	8	60	Female	2	1	convexity	1	right	2	no		1	14	70	2.48	2.48	13.51	17.05	20	2.8
7	9	64	Female	1	1	clinoidal	3	right	1	yes	9.10685	5	25	70	6.47	6.47	22.1	30.37	35.71	1.08
8	10	65	Female	1	1	convexity	2	median	1	yes	58.4877	1	14	70	7.7	7.7	12.285	17.0608	20	1.24
9	11	67	Female	1	1	sphenoidal	1	right	1	yes	109.578	1	15	70	2.58579	2.58579	11.9789	18.2967	21.4286	1.19
10	12	75	Female	1	1	petroclival	3	left	1	yes	88.8658	3	22.5	70	13.1598	12.7248	13.3412	26.9216	32.1429	1.32
11	13	74	Female	1	NA	convexity	2	median	1	yes	22.6192	1	14	70	14.2395	14.2395	12.1135	17.352	20	1.15
12	14	77	Female	1	1	Sinus cavernosus	3	left	1	yes	4.63562	1	14	70	5	5	8.3159	17.4264	20	1.41
13	15	66	Female	1	NA	Sinus cavernosus	3	right	1	yes	9.6	5	25	70	20.36	20.36	19.8727	29.3299	35.7143	1.23
14	16	69	Female	1	1	clinoidal	3	right	1	yes	10.1918	5	25	70	15.3	12.25	18.05	29.79	35.71	1.23
15	17	76	Female	2	1	convexity	1	right	2	no	10.1589	1	14	70	2.26	2.26	13.6	16.68	19.95	2.06
15	18	76	Female	2	1	convexity	2	right	2	no	10.1589	1	14	70	1.77	1.77	13.4083	16.73	20	2.63
16	19	77	Female	1	NA	falx	2	right	1	no		1	14	70	5.57	5.57	13.3	17.25	20	1.11
17	20	78	Female	3	NA	convexity	1	right	3	no		1	14	70	0.66	0.66	13.78	16.99	19.9	3.26
17	21	78	Female	3	NA	clinoidal	3	right	3	no		1	14	70	0.67	0.67	13.62	16.71	19.95	3.22
17	22	78	Female	3	NA	convexity	1	right	3	no		1	14	70	0.18	0.18	13.62	16.92	20	11.97
18	23	77	Female	1	NA	petroclival	3	left	1	yes	194.005	5	25	70	6.39	6.39	21	30.1	35.71	1.21
19	24	62	Female	1	NA	optic sheath	3	left	1	no		5	25	70	3.57	3.57	22.02	29.5	35.71	1.39
20	25	65	Female	1	NA	Sinus cavernosus	3	right	1	no		3	24	70	10.65	7.96	19.26	29	34.29	1.23
21	26	75	Female	1	NA	optic sheath	3	right	1	no		5	22.5	85	0.33	0.33	21.9564	24.4467	26.4706	1.19
22	27	71	Female	1	NA	convexity	2	median	1	yes	416.581	5	25	70	17.32	14.76	24.26	30.58	35.71	1.13
23	28	62	Male	1	NA	convexity	2	median	1	yes	45.1068	1	15	70	6.65	6.65	13.6442	18.4282	21.4286	1.3
24	29	60	Female	2	NA	optic sheath	3	left	2	no		5	25	70	0.56938	0.29	24.8815	27.1676	31.4587	1.54
24	30	60	Female	2	NA	optic sheath	3	right	2	no		5	25	70	0.11717	0.05	25.1049	29.5492	35.7143	7.47
25	31	62	Female	1	NA	foramen magnum	3	right	1	no		1	15	70	2.3	2.3	13.04	18.72	21.43	1.25
26	32	69	Female	1	1	Sinus cavernosus	3	right	1	yes	4.8	5	27.5	70	14.8542	14.8542	22.3042	33.2885	39.2857	1.13
27	33	72	Male	1	1	Sinus cavernosus	3	right	1	yes	13.4795	5	25	70	5.91447	5.91447	22.7332	30.0066	35.7143	1.26
28	34	77	Male	2	1	convexity	1	right	2	no	87.4849	1	14	70	4.71	4.71	12.85	16.95	19.87	1.37
28	35	77	Male	2	1	convexity	1	right	2	no	87.4849	1	14	70	0.73	0.73	12.82	17.1	20	8.82
29	36	70	Male	2	NA	clinoidal	3	left	2	no		1	14	70	1.53	1.53	11.85	16.73	20	2.68
29	37	70	Male	2	NA	sphenoidal	1	right	2	no		1	14	70	1.93	1.93	12.98	16.8	19.91	2.11
30	38	67	Female	1	NA	sphenoidal	1	left	1	no		1	14	70	0.55982	0.55982	10.2436	16.5353	20	1.29
31	39	82	Female	1	1	clinoidal	3	left	1	yes	46.6849	3	24	70	36.6974	36.6974	17.8664	27.0829	30	1.23
32	40	63	Male	1	1	Sinus cavernosus	3	right	1	yes	1.15068	1	14	70	2.0667	2.0667	14.0954	17.0756	20	1.27
33	41	65	Female	1	NA	clinoidal	3	left	1	yes	1.87397	5	25	70	12.53	9.95	23.99	31.24	35.71	1.32
34	42	62	Female	1	NA	clival	3	right	1	no		3	21	70	5.21	5.21	18.36	25.39	30	1.2
35	43	62	Female	1	1	tentorium	3	median	1	yes	90.3452	1	14	70	2.92	2.92426	12.7009	16.8734	20	1.2
36	44	63	Female	1	NA	petroclival	3	right	1	yes	260.548	1	14	70	5.01021	5.01021	12.2179	17.0118	20	1.31
37	45	67	Male	1	NA	convexity	2	left	1	yes	68.4493	1	15	70	2.87812	2.87812	13.1499	18.0812	21.4286	1.27
38	46	60	Female	1	1	convexity	2	left	1	yes	19.5945	5	25	70	25.7429	25.7429	20.3495	29.7299	35.7134	1.16
39	47	65	Female	1	1	optic sheath	3	right	1	yes	8.12055	4	20	80	1.46	1.462	17.3651	22.9047	25	1.5
40	48	76	Female	1	NA	petroclival	3	left	1	no		1	14	70	2.64	2.64	12.76	17.04	20	1.17
41	49	64	Female	1	1	petrous part of temporal bone	3	left	1	yes	6.37808	1	15	70	2.73	2.7329	11.8053	18.1438	21.4286	1.28
42	50	69	Male	1	NA	optic sheath	3	left	1	yes	18.4767	5	27.5	70	3.97312	3.97312	23.5804	34.0716	39.2857	1.45
43	51	63	Male	2	NA	clinoidal	3	left	2	no	76.8	1	15	70	7.33047	7.33047	13.7524	17.5211	21.4286	1.45
43	52	63	Male	2	NA	optic sheath	2	right	2	no	76.8	1	15	70	0.40078	0.40078	13.635	16.7087	19.0397	29.25
44	53	73	Male	1	1	optic sheath	2	left	1	yes	48.0658	1	15	70	3.46593	3.46593	12.6966	17.5439	21.4286	1.14
45	54	70	Male	1	1	convexity	2	left	1	no	3.74795	1	15	70	6.43635	6.43635	13.1652	18.1278	21.4286	1.23
45	55	74	Male	6	1	convexity	1	left	6	no	41.2932	1	15	70	2.26978	2.26978	13.492	18.0846	21.1338	4.6
45	56	74	Male	6	1	convexity	1	left	6	no	41.2932	1	15	70	1.09107	1.09107	13.6045	17.0174	20.1282	10.12
45	57	74	Male	6	1	convexity	1	left	6	yes	41.2932	1	15	70	1.14322	1.14322	11.7431	17.6377	21.4286	10.08
45	58	74	Male	6	1	convexity	1	left	6	no	41.2932	1	15	70	0.71848	0.71848	13.3244	17.344	20.2894	15.16
45	59	74	Male	6	1	convexity	2	left	6	yes	41.2932	1	15	70	2.14946	2.14946	11.0385	17.489	21.128	5.17
45	60	74	Male	6	1	convexity	2	left	6	yes	41.2932	1	15	70	0.3905	0.3905	13.2492	17.8104	21.2557	28.6
46	61	69	Female	1	NA	Tuberculum sellae	3	right	1	no		1	14	70	3.04039	3.04039	8.4749	17.2938	20	1.42
47	62	70	Male	2	1	convexity	2	median	2	yes	21.4685	1	14	70	11.8619	11.8619	12.0061	17.2197	20	1.55
47	63	70	Male	2	1	convexity	1	left	2	no	21.4685	1	14	70	3.21386	3.21386	12.0162	16.8236	19.8309	5.77
47	64	72	Male	1	1	convexity	1	left	1	no	41.6219	3	21	70	12.82	10.22	20.08	26.16	30	1.24
48	65	65	Female	1	NA	Sinus cavernosus	3	left	1	no		5	25	70	11.58	11.58	19.75	30.01	35.71	1.12
49	66	64	Male	1	1	clinoidal	3	left	1	yes	4.17534	1	14	70	2.34	2.34	13.35	17.36	20	1.13
50	67	60	Female	1	NA	clinoidal	3	right	1	no		5	25	70	9.75	7.3	15.93	29.7	35.71	1.26
51	68	77	Male	1	NA	planum sphenoidale	2	median	1	no		5	25	70	3.15	3.15	22.87	30.01	35.71	1.12
52	69	64	Male	1	1	convexity	2	left	1	yes	3.64932	5	27.5	70	39.45	31.83	23.75	33.82	39.29	1.16
53	70	71	Female	1	1	optic sheath	3	right	1	yes	35.3425	1	15	70	1.33419	1.33419	14.9779	18.1271	21.4286	1.35
54	71	64	Male	1	NA	convexity	2	beidseits	1	no		1	15	70	12.009	12.009	13.7485	18.4767	21.4286	1.09
55	72	66	Female	4	NA	sphenoidal	1	left	4	no	48.2959	1	14	70	5.23	5.23	12.55	17.21	20	1.77
55	73	66	Female	4	NA	optic sheath	2	median	4	yes	48.2959	1	14	70	0.72	0.72	13.62	16.82	19.77	12.69
55	74	66	Female	4	NA	convexity	1	left	4	no	48.2959	1	14	70	1.18	1.18	13.69	16.15	19.82	7.77
55	75	66	Female	4	NA	convexity	2	left	4	no	48.2959	1	14	70	0.59	0.59	13.74	16.55	19.78	15.51
56	76	76	Male	1	NA	falx	2	median	1	no		1	15	70	3.34843	3.34843	14.3236	17.9478	21.4286	1.06
57	77	70	Female	1	NA	sinus cavernosus	3	right	1	no		5	25	70	13.58	13.58	19.77	30.6	35.71	1.26
58	78	61	Female	1	NA	falx	2	median	1	no		1	14	70	8.03	5.96	13.6	17.32	20	1.16
59	79	81	Female	1	1	tentorium	2	right	1	yes	93.4685	1	14	70	4.05	4.05	13.92	17.44	20	1.5
60	80	75	Male	1	1	convexity	2	right	1	yes	18.6082	3	21	70	15.71	12.3	18.47	25.74	30	1.23
61	81	65	Male	1	1	Sinus cavernosus	3	left	1	yes		3	21	70	6.42933	6.42933	15.0497	25.8838	30	1.26
62	82	62	Female	1	NA	convexity	2	median	1	yes	136.307	5	25	70	18.58	13.69	22.39	29.53	35.71	1.53
63	83	67	Female	1	1	tentorium	2	right	1	yes	40.011	1	14	70	7.79	7.79	11.66	17.04	20	1.28
64	84	77	Female	1	NA	falx	2	beidseits	1	no		5	25	70	67.4372	60.8593	22.5605	30.8744	35.7143	1.06
65	85	86	Male	1	NA	sinus cavernosus	3	right	1	no		3	22.5	70	15.7376	15.7376	17.2311	27.2107	32.1429	1.15
66	86	72	Female	1	NA	clinoidal	3	right	1	no		1	15	70	5.63224	5.63224	11.3274	18.4051	21.4289	1.21
67	87	66	Female	1	NA	Tuberculum sellae	3	left	1	no		1	14	70	7.90669	7.90669	11.6572	16.9639	20	1.22
68	88	62	Female	1	1	clinoidal	3	right	1	yes	3.45205	1	14	70	7.9	5.64	11.66	16.94	20	1.17
69	89	86	Female	1	NA	clinoidal	3	left	1	no		1	14	70	5.73	5.73	9.9	17.16	20.01	1.2
70	90	73	Female	1	NA	Sinus cavernosus	3	left	1	no		5	25	70	23.09	18.25	20.03	29.76	35.71	1.16
71	91	79	Female	1	NA	Tuberculum sellae	3	left	1	no		4	23	70	8.06474	8.06474	22.9016	29.1893	35.7143	1.17
72	92	71	Male	1	NA	Sinus cavernosus	3	left	1	no		1	14	70	8.4476	8.4476	7.7197	16.1467	20	1.28
73	93	81	Male	1	NA	petrous part of temporal bone	3	right	1	no		3	21	70	12.4343	12.4343	19.0105	26.0176	30	1.25
74	94	70	Female	1	NA	optic sheath	2	median	2	no		3	21	70	8.54	8.54	18.83	25.97	30	1.57
75	95	77	Male	1	NA	convexity	1	left	1	no		1	14	70	8.29	8.29	13.02	16.87	20	1.18
76	96	68	Female	1	NA	convexity	1	left	1	no		1	15	70	8.98565	8.98565	14.599	18.3535	21.4286	1.07
77	97	80	Male	1	NA	cerebellopontine angle	2	left	1	no		5	25	70	2.5	2.5	23.05	30.45	35.71	1.24
78	98	71	Male	1	NA	petroclival	3	right	1	no		5	25	70	4.47	4.47	23.2	30.57	35.71	1.17
79	99	62	Female	1	NA	Sinus cavernosus	3	left	1	no		5	25	70	9.99	9.99	20.81	30.5	35.71	1.28
80	100	71	Female	1	NA	petroclival	3	right	1	no		5	25	70	4.87	4.87	22.59	0	35.71	1.31
81	101	67	Female	1	1	optic sheath	2	median	1	yes	40.8986	1	14	70	10	10	12.99	17.26	20	1.17
82	102	70	Male	1	1	clinoidal	3	right	1	yes	76.9644	5	25	70	11.49	11.49	22.2	31.05	35.71	1.24
